# Supplementary material for: Autophagy Induced by Toll-like Receptor Ligands Regulates Antigen Extraction and Presentation by B Cells
Source: Cells. 2022 Dec 1;11(23):3883. doi: 10.3390/cells11233883 (PMC9741325; doi:10.3390/cells11233883)
Supplement: Supplementary file 1 [file cells-11-03883-s001.zip]

Archive with 1 entries (1 files):
- cells-2029995-supplementary.pdf
